# Supplementary material for: Discoidin Domain Receptor 2 Contributes to Breast Cancer Progression and Chemoresistance by Interacting with Collagen Type I
Source: Cancers (Basel). 2024 Dec 23;16(24):4285. doi: 10.3390/cancers16244285 (PMC11674238; doi:10.3390/cancers16244285)
Supplement: Supplementary file 1 [file cancers-16-04285-s001.zip]

Archive with 1 entries (1 files):
- cancers-3395844-supplementary.pdf
